# Supplementary material for: Regional Nasal Drug Deposition in Pediatric vs. Adult Models: In vitro Insights into User Technique and Breathing Patterns Sensitivity
Source: Pharm Res. 2026 Mar 16;43(4):1141–56. doi: 10.1007/s11095-026-04066-8 (PMC13092986; doi:10.1007/s11095-026-04066-8)
Supplement: Supplementary file 2 — (XLSX 27.4 KB) [file 11095_2026_4066_MOESM2_ESM.xlsx]

## Sheet: Figure 2
						Average - depostion% - Child Model
							Anterior	Front	Inferior	Middle	Superior	Nasopharynx				FS = Flonase Sensimist
						FS - No Breathing	44.77	16.53	37.53	0.73	0.44	0				NC = Nasacort
						FS - Gentle Breathing	41.79	21.24	33.12	0.92	0.35	0.73
						FS - Vigorous Breathing	29.59	25.11	43.52	1.02	0.5	0
						NC - No Breathing	50.1	9.41	39.6	0.26	0.19	0.04
						NC - Gentle Breathing	43.76	9.01	46.11	0.25	0.14	0.06
						NC - Vigorous Breathing	39.05	9.3	50.06	0.36	0.56	0
						Standard deviation - depostion% - Child Model
							Anterior	Front	Inferior	Middle	Superior	Nasopharynx
						FS - No Breathing	9.52	8.11	5.01	0.05	0.41	0
						FS - Gentle Breathing	2.42	5.92	5.51	1.04	0.38	0.68
						FS - Vigorous Breathing	0.19	9.32	9.27	0.15	0.49	0
						NC - No Breathing	0.58	7.14	7.72	0.29	0.14	0.08
						NC - Gentle Breathing	0.32	1.29	1.83	0.43	0.24	0.1
						NC - Vigorous Breathing	4.4	0.48	5.37	0.12	1	0

## Sheet: Figure 3
						Average - depostion% - Adult Model
							Anterior	Front	Inferior	Middle	Superior	Nasopharynx				FS = Flonase Sensimist
						FS - No Breathing	45.7	12.87	37.71	1.03	2.36	0				NC = Nasacort
						FS - Gentle Breathing	43.24	11.24	41.87	1.25	2.44	0
						FS - Vigorous Breathing	40.96	14.83	39.45	1.1	3.1	0.39
						NC - No Breathing	53.19	8.62	36.38	0.14	1.19	0.25
						NC - Gentle Breathing	50.79	10	36.37	0.28	0.74	0.4
						NC - Vigorous Breathing	44.69	11.65	41.24	0.49	1.14	0
						Standard deviation - depostion% - Adult Model
							Anterior	Front	Inferior	Middle	Superior	Nasopharynx
						FS - No Breathing	7.96	3.84	2.26	0.28	2.73	0
						FS - Gentle Breathing	1.89	2.97	4.45	0.25	2	0
						FS - Vigorous Breathing	2.31	2.05	4.12	0.31	1.85	0.34
						NC - No Breathing	3.38	2.94	4.04	0.1	0.94	0.2
						NC - Gentle Breathing	4.25	2.72	4.9	0.16	0.18	0.18
						NC - Vigorous Breathing	2.52	6.91	6.95	0.17	1	0

## Sheet: Figure 4
			Child Model - Deposition %
			Average
				Case 1	Case 2	Case 3	Case 4	Case 5	Case 6	Case 7	Case 8	Case 9	Case 10	Case 11	Case 12	Case 13
			Anterior	37.5751	39.7807	40.9077	25.9888	40.2969	46.5907	49.3249	44.7814	44.7686	56.6751	58.2951	35.8227	34.073
			Front	25.677	16.4953	41.2647	18.1676	29.1933	8.94672	32.9958	18.0075	8.26216	19.8419	23.8567	16.1785	7.25992
			Inferior	29.7087	38.6697	11.3497	36.1005	21.1629	42.2197	14.9979	35.0988	43.9812	20.9788	14.899	46.4638	57.1068
			Middle	3.48117	0.567222	1.02532	10.6023	3.94577	0.480209	0.99398	0.998611	0.914884	1.15704	0.62925	0.614853	0.575276
			Superior	2.59673	0.213028	1.70221	7.46914	3.68418	0.0657629	1.14009	0.24626	0.153512	0.378445	0.0869526	0.301647	0.134845
			N-C1	0.00419495	0.974396	0.0543828	0.0409308	0.157702	0.00397559	0.00412621	0.0679383	0.630414	0.00456492	0.0584362	0.00418784	0.00433786
			Child Model - Deposition %
			Standard Deviation
				Case 1	Case 2	Case 3	Case 4	Case 5	Case 6	Case 7	Case 8	Case 9	Case 10	Case 11	Case 12	Case 13
			Anterior	4.61042	6.96358	2.55941	5.83253	3.34527	5.54017	2.78724	6.7214	7.47893	8.93939	6.51937	4.44487	6.33242
			Front	1.70804	5.0079	9.92445	2.8647	8.03429	2.02356	3.2669	6.30676	5.98107	9.30005	1.14874	7.52713	2.62816
			Inferior	7.43053	2.88428	5.11695	6.00265	6.14867	3.17518	4.20758	9.0562	2.00296	16.2359	4.462	10.7827	5.73042
			Middle	5.0492	0.205169	0.68479	1.13763	3.04849	0.0643153	0.257885	0.352974	0.433396	0.580392	0.054262	0.159083	0.328916
			Superior	4.33471	0.123215	2.05159	5.73707	2.02093	0.106305	0.459091	0.060837	0.131032	0.42912	0.0733592	0.380588	0.122074
			N-C1	0.000383657	1.68086	0.0879496	0.0631896	0.26	0.000583456	0.000583456	0.110382	1.08424	0.000823537	0.0946625	0.000578643	0.000443254

## Sheet: Figure 5
			Adult Model - Deposition %
			Average
				Case 1	Case 2	Case 3	Case 4	Case 5	Case 6	Case 7	Case 8	Case 9	Case 10	Case 11	Case 12	Case 13
			Anterior	64.1742	44.9149	51.4649	54.8829	52.5661	51.1544	44.364	45.9805	54.9831	45.5795	59.3926	52.9984	46.1055
			Front	6.80404	15.03	17.6681	12.9779	16.4804	7.86769	22.3301	6.84882	6.38804	7.51832	11.4947	4.2542	10.7606
			Inferior	26.3545	36.8629	21.1203	28.4201	24.1917	38.8848	20.2047	45.0975	36.6814	44.0392	25.6666	41.4077	39.5983
			Middle	0.311902	0.525486	0.754738	0.322219	0.362613	0.421432	0.315922	0.331696	0.211242	0.28097	0.705364	0.186902	0.362867
			Superior	1.46658	1.46852	8.30683	2.54127	5.80117	0.794367	12.3636	1.16291	0.692401	2.00539	2.37755	0.60903	2.13015
			N-C1	0.241606	0.31357	0.213701	0.124748	0.27442	0.117812	0.096426	0.119994	0.197374	0.0971412	0.0245217	0.102071	0.178832
			Adult Model - Deposition %
			Standard Deviation
				Case 1	Case 2	Case 3	Case 4	Case 5	Case 6	Case 7	Case 8	Case 9	Case 10	Case 11	Case 12	Case 13
			Anterior	3.66047	6.24432	6.0843	2.92221	4.959	4.5045	2.61162	5.47836	3.33632	3.82471	3.80344	5.94769	6.99461
			Front	4.49405	7.99252	3.90193	4.26714	2.36393	1.30834	1.21491	1.30798	0.860266	3.11464	2.73028	2.09736	2.77247
			Inferior	2.01087	4.57375	7.0033	3.46519	2.36383	3.21856	0.514346	4.74078	2.14542	4.00051	6.27203	4.1709	6.19641
			Middle	0.0228296	0.0556957	0.19021	0.0803843	0.12596	0.12933	0.0657055	0.17481	0.0853371	0.0660247	0.752227	0.0982593	0.0845524
			Superior	1.22565	0.386821	4.10305	1.10919	4.12212	0.232459	4.29306	0.237651	0.109421	1.22465	1.35848	0.358891	1.66319
			N-C1	0.0497918	0.076396	0.185284	0.0466411	0.389628	0.0472466	0.0214091	0.00994874	0.0794465	0.0242307	0.0380166	0.0164011	0.0530761

## Sheet: Figure S4
			These are the values that were used in JMP to build the predective models for each region. Surface response interaction was used for the three variables (sag, cor, ins) to account for quadratic terms. Then, using the built models, profilers shown in Figure S4 were obtained.
									Child Model - Deposition %
			Sag	Cor	Ins				Ant	Front	Inferior	Middle	Superior	NC1	All Turbinates
			0	1	0				37.5751	25.677	29.7087	3.48117	2.59673	0.00419495	35.7866
			-1	0	1				39.7807	16.4953	38.6697	0.567222	0.213028	0.974396	39.4499
			1	0	1				40.9077	41.2647	11.3497	1.02532	1.70221	0.0543828	14.0772
			0	1	1				25.9888	18.1676	36.1005	10.6023	7.46914	0.0409308	54.1719
			1	1	0				40.2969	29.1933	21.1629	3.94577	3.68418	0.157702	28.7928
			-1	-1	0				46.5907	8.94672	42.2197	0.480209	0.0657629	0.00397559	42.7656
			1	0	-1				49.3249	32.9958	14.9979	0.99398	1.14009	0.00412621	17.132
			0	-1	-1				44.7814	18.0075	35.0988	0.998611	0.24626	0.0679383	36.3437
			0	0	0				44.7686	8.26216	43.9812	0.914884	0.153512	0.630414	45.0496
			0	-1	1				56.6751	19.8419	20.9788	1.15704	0.378445	0.00456492	22.5143
			1	-1	0				58.2951	23.8567	14.899	0.62925	0.0869526	0.0584362	15.6152
			-1	0	-1				35.8227	16.1785	46.4638	0.614853	0.301647	0.00418784	47.3803
			-1	1	0				34.073	7.25992	57.1068	0.575276	0.134845	0.00433786	57.8169

## Sheet: Figure S5
			These are the values that were used in JMP to build the predective models for each region. Surface response interaction was used for the three variables (sag, cor, ins) to account for quadratic terms. Then, using the built models, profilers shown in Figure S4 were obtained.
									Child Model - Deposition %
			Sag	Cor	Ins				Ant	Front	Inferior	Middle	Superior	NC1	All Turbinates
			0	1	0				37.5751	25.677	29.7087	3.48117	2.59673	0.00419495	35.7866
			-1	0	1				39.7807	16.4953	38.6697	0.567222	0.213028	0.974396	39.4499
			1	0	1				40.9077	41.2647	11.3497	1.02532	1.70221	0.0543828	14.0772
			0	1	1				25.9888	18.1676	36.1005	10.6023	7.46914	0.0409308	54.1719
			1	1	0				40.2969	29.1933	21.1629	3.94577	3.68418	0.157702	28.7928
			-1	-1	0				46.5907	8.94672	42.2197	0.480209	0.0657629	0.00397559	42.7656
			1	0	-1				49.3249	32.9958	14.9979	0.99398	1.14009	0.00412621	17.132
			0	-1	-1				44.7814	18.0075	35.0988	0.998611	0.24626	0.0679383	36.3437
			0	0	0				44.7686	8.26216	43.9812	0.914884	0.153512	0.630414	45.0496
			0	-1	1				56.6751	19.8419	20.9788	1.15704	0.378445	0.00456492	22.5143
			1	-1	0				58.2951	23.8567	14.899	0.62925	0.0869526	0.0584362	15.6152
			-1	0	-1				35.8227	16.1785	46.4638	0.614853	0.301647	0.00418784	47.3803
			-1	1	0				34.073	7.25992	57.1068	0.575276	0.134845	0.00433786	57.8169

## Sheet: Figure S6
			These are the values that were used in JMP to build the predective models for each region. Surface response interaction was used for the three variables (sag, cor, ins) to account for quadratic terms. Then, using the built models, profilers shown in Figure S5 were obtained.
									Adult Model - Deposition %
			Sag	Cor	Ins				Ant	Front	Inferior	Middle	Superior	NC1	All Turbinates
			0	1	0				64.1742	6.80404	26.3545	0.311902	1.46658	0.241606	28.133
			-1	0	1				44.9149	15.03	36.8629	0.525486	1.46852	0.31357	38.8569
			1	0	1				51.4649	17.6681	21.1203	0.754738	8.30683	0.213701	30.1819
			0	1	1				54.8829	12.9779	28.4201	0.322219	2.54127	0.124748	31.2836
			1	1	0				52.5661	16.4804	24.1917	0.362613	5.80117	0.27442	30.3555
			-1	-1	0				51.1544	7.86769	38.8848	0.421432	0.794367	0.117812	40.1006
			1	0	-1				44.364	22.3301	20.2047	0.315922	12.3636	0.096426	32.8842
			0	-1	-1				45.9805	6.84882	45.0975	0.331696	1.16291	0.119994	46.5921
			0	0	0				54.9831	6.38804	36.6814	0.211242	0.692401	0.197374	37.5851
			0	-1	1				45.5795	7.51832	44.0392	0.28097	2.00539	0.0971412	46.3255
			1	-1	0				59.3926	11.4947	25.6666	0.705364	2.37755	0.0245217	28.7495
			-1	0	-1				52.9984	4.2542	41.4077	0.186902	0.60903	0.102071	42.2036
			-1	1	0				46.1055	10.7606	39.5983	0.362867	2.13015	0.178832	42.0914
