# Supplementary material for: Regional Nasal Drug Deposition in Pediatric vs. Adult Models: In vitro Insights into User Technique and Breathing Patterns Sensitivity
Source: Pharm Res. 2026 Mar 16;43(4):1141–56. doi: 10.1007/s11095-026-04066-8 (PMC13092986; doi:10.1007/s11095-026-04066-8)
Supplement: Supplementary file 3 — (TXT 4.23 KB) [file 11095_2026_4066_MOESM3_ESM.txt]

%Setting the values
cor = 0;
ins = 0;
sag = 0;
Cor = -1:0.01:1;
Ins = -1:0.01:1;
Sag = -1:0.01:1;

%Contour for the child model when sagittal angle = 0
for i = 1:201
    for j=1:201
        resultij(i,j) = 40.191938779196 + ...
        -13.8806778865487 * sag + ...
        6.45098778334713 * Cor(j) + ...
        -1.09230036133396 * Ins(i) + ...
        sag .* (sag * -4.76533864696815) + ...
        sag * (Cor(j) * -0.468427505213125) + ...
        Cor(j) .* (Cor(j) * -0.372637078504674) + ...
        sag * ((Ins(i) - 0.0769230769230769) * 1.2189107220908) + ...
        Cor(j) * ((Ins(i) - 0.0769230769230769) * 8.91261502536314) + ...
        (Ins(i) - 0.0769230769230769) .* ((Ins(i) - 0.0769230769230769) * -4.66782607590667);
    end
end
figure
contourf(Ins,Sag, resultij)

%Contour for the child model when coronal angle = 0
for i = 1:201
    for j=1:201
        resultij2(i,j) = 40.191938779196 + ...
        -13.8806778865487 * Sag(j) + ...
        6.45098778334713 * cor + ...
        -1.09230036133396 * Ins(i) + ...
        Sag(j) .* (Sag(j) * -4.76533864696815) + ...
        Sag(j) * (cor * -0.468427505213125) + ...
        cor .* (cor * -0.372637078504674) + ...
        Sag(j) * ((Ins(i) - 0.0769230769230769) * 1.2189107220908) + ...
        cor * ((Ins(i) - 0.0769230769230769) * 8.91261502536314) + ...
        (Ins(i) - 0.0769230769230769) .* ((Ins(i) - 0.0769230769230769) * -4.66782607590667);
    end
end
figure
contourf(Ins,Sag, resultij2)

%Contour for the child model when insertion depth = 0
for i = 1:201
    for j=1:201
        resultij3(i,j) = 40.191938779196 + ...
        -13.8806778865487 * Sag(j) + ...
        6.45098778334713 * Cor(i) + ...
        -1.09230036133396 * ins + ...
        Sag(j) .* (Sag(j) * -4.76533864696815) + ...
        Sag(j) * (Cor(i) * -0.468427505213125) + ...
        Cor(i) .* (Cor(i) * -0.372637078504674) + ...
        Sag(j) * ((ins - 0.0769230769230769) * 1.2189107220908) + ...
        Cor(i) * ((ins - 0.0769230769230769) * 8.91261502536314) + ...
        (ins - 0.0769230769230769) .* ((ins - 0.0769230769230769) * -4.66782607590667);
    end
end
figure
contourf(Ins,Sag, resultij3)

%Contour for the adult model when sagittal angle = 0
for i = 1:201
    for j=1:201
        resultij4(i,j) = 34.4227833115311 + ...
        -5.12278710218991 * sag + ...
        -2.68482066577765 * Cor(j) + ...
        -1.77266912106048 * Ins(i) + ...
        sag * (sag * -2.29039588077215) + ...
        sag * (Cor(j)* -0.0961931515722245) + ...
        Cor(j) * (Cor(j) * 2.38062693038593) + ...
        sag * ((Ins(i) - 0.0769230769230769) * 0.161097509308852) + ...
        Cor(j) * ((Ins(i) - 0.0769230769230769) * -3.33218546309812) + ...
        (Ins(i) - 0.0769230769230769) * ((Ins(i) - 0.0769230769230769) * 4.65540265309525);
    end
end
figure
contourf(Ins,Sag, resultij4)

%Contour for the adult model when coronal angle = 0
for i = 1:201
    for j=1:201
        resultij5(i,j) = 34.4227833115311 + ...
        -5.12278710218991 * Sag(j) + ...
        -2.68482066577765 * cor + ...
        -1.77266912106048 * Ins(i) + ...
        Sag(j) * (Sag(j) * -2.29039588077215) + ...
        Sag(j) * (cor* -0.0961931515722245) + ...
        cor * (cor * 2.38062693038593) + ...
        Sag(j) * ((Ins(i) - 0.0769230769230769) * 0.161097509308852) + ...
        cor * ((Ins(i) - 0.0769230769230769) * -3.33218546309812) + ...
        (Ins(i) - 0.0769230769230769) * ((Ins(i) - 0.0769230769230769) * 4.65540265309525);
    end
end
figure
contourf(Ins,Sag, resultij5)

%Contour for the adult model when insertion depth = 0
for i = 1:201
    for j=1:201
        resultij6(i,j) = 34.4227833115311 + ...
        -5.12278710218991 * Sag(j) + ...
        -2.68482066577765 * Cor(i) + ...
        -1.77266912106048 * ins + ...
        Sag(j) * (Sag(j) * -2.29039588077215) + ...
        Sag(j) * (Cor(i)* -0.0961931515722245) + ...
        Cor(i) * (Cor(i) * 2.38062693038593) + ...
        Sag(j) * ((ins - 0.0769230769230769) * 0.161097509308852) + ...
        Cor(i) * ((ins - 0.0769230769230769) * -3.33218546309812) + ...
        (ins - 0.0769230769230769) * ((ins - 0.0769230769230769) * 4.65540265309525);
    end
end
figure
contourf(Ins,Sag, resultij6)
